# Supplementary material for: Successive Pandemic Waves with Different Virulent Strains and the Effects of Vaccination for SARS-CoV-2
Source: Vaccines (Basel). 2022 Feb 22;10(3):343. doi: 10.3390/vaccines10030343 (PMC8952817; doi:10.3390/vaccines10030343)
Supplement: Supplementary file 1 [file vaccines-10-00343-s001.zip]

Archive with 4 entries (3 files):
- vaccines-1526588-supplementary/
- vaccines-1526588-supplementary/Code 1 - Code-C++.txt
- vaccines-1526588-supplementary/Code 2 - Code-Fortran95.txt
- vaccines-1526588-supplementary/Supplementary File - Castro-e-Silva et al..pdf
