# Supplementary material for: Successive Pandemic Waves with Different Virulent Strains and the Effects of Vaccination for SARS-CoV-2
Source: Vaccines (Basel). 2022 Feb 22;10(3):343. doi: 10.3390/vaccines10030343 (PMC8952817; doi:10.3390/vaccines10030343)
Supplement: Supplementary file 1 [file vaccines-10-00343-s001.zip › vaccines-1526588-supplementary/Code 2 - Code-Fortran95.txt]

program covid_novo
!
! S(i,1) = condição de saúde: 0 (saudável); 1 (infectado), 2 (restabelecido), 3 (falecido),
! S(i,2) = tempo de infecção (0,14) - prob morte =0,01 tempo> 7; assintomatico t<7 (prob 40% voltar a suscetivel)
! S(i,3) = prob infecção, depende de condição de infeção => mutação: beta= beta_0 + 0.1*(rand(seed)-0.5)
! S(i,4) = local de moradia -> locais
! S(i,5,6,7) = pra onde foi num passo de tempo (pode ir a vários lugares): casa(5), loja(6), mall(7)
! S(i,8) = probabilidade de mover=prob_mov (0.1 - são os que não se movem)
! casa,loja,mall() = onde estão as pessoas: (i,1) quantos estão; (i,2) capacidade limite; (i,3)= Num infectados
! capacidade limite de casa=12 (!?!?!)
! prob_mov = probabilidade de mover-se (mede o isolamento)
! prob_vac= probabilidade de vacinar; diaH = dia que começa a vacinação
! prob_vis = prob do visitantes estar infectado
! infect_(x,y) = lista dos infectados no ambiente x
! tempo_reinfect  tempo para reinfecção = 4 meses (120 dias) ou 6 meses (180 dias)
!
implicit none
integer, parameter :: pessoas=10000000, locais=pessoas/4, K_max_casa=10, K_max_loja=50, &
& Nlojas=pessoas/K_max_loja, K_max_mall=500, Nmalls=pessoas/K_max_mall, passos=1000, &
& todos=K_max_casa+K_max_loja+K_max_mall, visitantes=pessoas/1000, diaH=300,tempo_reinfect=180
real, parameter :: prob_morte=0.01, prob_mov=0.6, beta_0=0.2, gama=1./14., prob_mut=1./(3.*30.), &
& prob_assimp = 0.0 , delta_pm=0.004, prob_vis= 1./1000., mov_vis=1. , &
& prob_vac= 0. ! 1./200. ! BR vacina 200k por dia
! beta típico de covd-19 0.2-0.3, gama típico da covid,  prob_mut=1 por mês, prob assimtomatico -> susceptivel
! aumento prob morte casop beta>beta0
integer:: casa(locais,3)=0, loja(Nlojas,3)=0, mall(Nmalls,3)=0, seed=135829, local,  &
& infect1(locais,K_max_casa),lista(10*K_max_mall)=0,infect2(Nlojas,K_max_loja),infect3(Nmalls,K_max_mall), &
& casa_n, loja_n, mall_n, jp1t, i,ii,j,k,kk, kkk, ij, jp1, np, int5, int6, int7, total_pessoas,TS(0:3), &
& ST(passos,0:3)=0,ia,amostras=1,ijk,ipos,movimentos, ind, morte_b
real:: S(pessoas,8)=0.,prob_contato,p1,beta_n,beta_av=0.,pm, delta_beta(10)=0.05, p_mov !delta_beta=[-0.05,0.05]
real, external :: rand
!
! inicializa
!
print*,"-----------------------------"
print*,"sorteia se vai mover, sorteia num movimentos: 1 a 3"
print*,"total max pessoas, visitantes, locais, lojas, malls = "
print*, pessoas, visitantes, locais, Nlojas, Nmalls
Print*,"probabilidades de mov., prob_morte, delta prob morte, beta0, deltabeta, gama, mutação =  "
print*, prob_mov, prob_morte, delta_pm, beta_0, delta_beta(10), gama, prob_mut
print*,"prob assimt -> susceptivel, prob vis infectado, prob mov vis, prob de vacinação,   "
print*, prob_assimp, prob_vis, mov_vis, prob_vac
print*,"-----------------------------"
delta_beta(1:3)=-0.05
delta_beta(4:6)=0.
do ia=1,amostras
print*, " amostra = ", ia
j=0
casa=0
loja=0
mall=0
total_pessoas=0
S=0.
!S(:,3)=beta_0
S(:,8)=prob_mov
casa(:,2)=K_max_casa
! todo mundo em casa
infect1=0
infect2=0
infect3=0
lista=0
i=0
do1: do
	j=j+1
	if(j>locais) exit do1
	if(rand(seed) < 0.5) then
		do k=1,3
			i=i+1
			S(i,4)=j
			S(i,5)=j
			if(rand(seed) < 0.1) S(i,8)=0.1
		enddo
		casa(j,1)=3	
		total_pessoas=total_pessoas+3
	else
		do k=1,4
			i=i+1
			S(i,4)=j
			S(i,5)=j
			if(rand(seed) < 0.1) S(i,8)=0.1
		enddo
		casa(j,1)=4
		total_pessoas=total_pessoas+4
	endif
enddo do1
! introduz visitantes
!
do i=total_pessoas+1, total_pessoas + visitantes
	S(i,4:5)=0.
	S(i,8)=mov_vis
	if(rand(seed) < prob_vis) then
		S(i,1)=1.
		S(i,3)=beta_0
		if(rand(seed) < prob_mut) S(i,3) = S(i,3) + delta_beta(10)
	endif
end do
!
do i=1, Nlojas
	loja(i,2)=K_max_loja
enddo
do i=1, Nmalls
	mall(i,2)=K_max_mall
enddo
!
! infecta o pŕimeiro
!
kkk=int(rand(seed)*total_pessoas+1)
S(kkk,1)=1.
casa(int(S(kkk,4)),3)=1
infect1(int(S(kkk,4)),1)=kkk
S(kkk,3)=beta_0
print*," primeiro infectado", kkk
!
steps: do i=1,passos
!	
	domove: do np=1,total_pessoas+visitantes
!	
		k=int(rand(seed)*(total_pessoas+visitantes)+1) ! escolhe alguém
		if(S(k,1)==3) cycle domove ! cabra tá morto
		p_mov=S(k,8)
		if(rand(seed) < p_mov) then ! vai se mover?
		movimentos=min(3,int(rand(seed)*3+1))
		if(int(S(k,8))==1) movimentos=3
		do j=1,movimentos ! tres possiveis movimentos para cada qual em cada passo de tempo
		!
		! sai de onde estava
		!
			dosai: do kk=5,7
				if(int(S(k,kk)).ne.0) then
					select case (kk)
					case(5)	 !sair de uma casa
						int5=int(S(k,5))
						if(int(S(k,1))==1) then !estava infectado, retira
							do5: do kkk=1,casa(int5,3)
								if(infect1(int5,kkk)==k) then
									infect1(int5,kkk)=infect1(int5,casa(int5,3))
									infect1(int5,casa(int5,3))=0
									casa(int5,3)=casa(int5,3)-1
									exit do5
								endif
							enddo do5
						endif
						casa(int5,1)=casa(int5,1)-1
						S(k,5)=0.
						exit dosai
					case(6) ! sair de uma loja
						int6=int(S(k,6))
						if(int(S(k,1))==1) then !estava infectado, retira
							do6: do kkk=1,loja(int6,3)
								if(infect2(int6,kkk)==k) then
									infect2(int6,kkk)=infect2(int6,loja(int6,3))
									infect2(int6,loja(int6,3))=0
									loja(int6,3)=loja(int6,3)-1
									exit do6
								endif
							enddo do6
						endif
						loja(int6,1)=loja(int6,1)-1
						S(k,6)=0.
						exit dosai
					case(7) ! sair de um mall
						int7=int(S(k,7))
						if(int(S(k,1))==1) then !estava infectado, retira
							do7: do kkk=1,mall(int7,3)
								if(infect3(int7,kkk)==k) then
									infect3(int7,kkk)=infect3(int7,mall(int7,3))
									infect3(int7,mall(int7,3))=0
									mall(int7,3)=mall(int7,3)-1
									exit do7
								endif
							enddo do7
						endif
						mall(int7,1)=mall(int7,1)-1
						S(k,7)=0.
						exit dosai
					end select
				endif
			enddo dosai
	!
	! pra onde vai
	!
			praonde: do
			local=int(rand(seed)*todos+1) ! pra onde vai?
			select case(local)
				case(:K_max_casa) ! move para uma casa
					casa_n=min(locais,int(locais*rand(seed)+1))
					if(casa(casa_n,1)==K_max_casa) cycle praonde
					S(k,5)=casa_n !nova casa
					casa(casa_n,1)=casa(casa_n,1)+1
					if(int(S(k,1))==0) then 
						if(casa(casa_n,3).ne.0) then !tem infectado?
						if(rand(seed) < (real(casa(casa_n,3))/real(K_max_casa)) ) then ! contato
								jp1t=0
								lista=0
								do ii=1,casa(casa_n,3)
									jp1=int(20.*S(infect1(casa_n,ii),3))
									do kkk=1,jp1
										lista(jp1t+kkk)=infect1(casa_n,ii)
									end do
									jp1t=jp1t+jp1
								end do
								ipos=min(jp1t,int(rand(seed)*jp1t)+1)
								beta_n=S(lista(ipos),3)
								if(beta_n > rand(seed)) then !infecta		
									!if(rand(seed) < prob_mut) then
									!ind=min(10,int(rand(seed)*10.+1.))
									!beta_n=beta_n + delta_beta(ind)
									!endif
									S(k,1)=1 !infectou
									S(k,2)=1 !começa contar tempo
									S(k,3)=beta_n
									casa(casa_n,3)=casa(casa_n,3)+1
									infect1(casa_n,casa(casa_n,3))=k
								endif						
						endif
						endif
					else if (int(S(k,1))==1) then !se já tá infectado, registrar na nova casa
						casa(casa_n,3)=casa(casa_n,3)+1
						infect1(casa_n,casa(casa_n,3))=k
					endif
					exit praonde
				case(K_max_casa+1:K_max_casa+K_max_loja)	!move para loja
					loja_n=min(Nlojas,int(Nlojas*rand(seed)+1))
					if(loja(loja_n,1)==K_max_loja)  cycle praonde
					S(k,6)=loja_n !nova loja
					loja(loja_n,1)=loja(loja_n,1)+1
					if(int(S(k,1))==0) then !tem infectado?
						if(loja(loja_n,3).ne.0) then
							if(rand(seed) < (real(loja(loja_n,3))/real(K_max_loja)) ) then ! contato
								jp1t=0
								lista=0
								do ii=1,loja(loja_n,3)
									jp1=int(20.*S(infect2(loja_n,ii),3))
									do kkk=1,jp1
										lista(jp1t+kkk)=infect2(loja_n,ii)
									end do
									jp1t=jp1t+jp1
								end do
								ipos=min(jp1t,int(rand(seed)*jp1t)+1)
								beta_n=S(lista(ipos),3)
								if(beta_n > rand(seed)) then !infecta		
									!if(rand(seed) < prob_mut) then
									!ind=min(10,int(rand(seed)*10.+1.))
									!beta_n=beta_n + delta_beta(ind)
									!endif
									S(k,1)=1 !infectou
									S(k,2)=1 !começa contar tempo
									S(k,3)=beta_n
									loja(loja_n,3)=loja(loja_n,3)+1
									infect2(loja_n,loja(loja_n,3))=k
								endif						
							endif
						endif
					elseif (int(S(k,1))==1) then !se já tá infectado, registrar na nova loja
						loja(loja_n,3)=loja(loja_n,3)+1
						infect2(loja_n,loja(loja_n,3))=k
					endif
					exit praonde
				case(K_max_casa+K_max_loja+1:)	!move para mall
					mall_n=min(Nmalls,int(Nmalls*rand(seed)+1))
					if(mall(mall_n,1)==K_max_mall)  cycle praonde
					S(k,7)=mall_n !nova mall
					mall(mall_n,1)=mall(mall_n,1)+1
					if(int(S(k,1))==0) then !tem infectado?
						if(mall(mall_n,3).ne.0) then
							if(rand(seed) < (real(mall(mall_n,3))/real(K_max_mall)) ) then ! contato
								jp1t=0
								lista=0
								do ii=1,mall(mall_n,3)
									jp1=int(20.*S(infect3(mall_n,ii),3))
									do kkk=1,jp1
										lista(jp1t+kkk)=infect3(mall_n,ii)
									end do
									jp1t=jp1t+jp1
								end do
								ipos=min(jp1t,int(rand(seed)*jp1t)+1)
								beta_n=S(lista(ipos),3)
								if(beta_n > rand(seed)) then !infecta
									!if(rand(seed) < prob_mut) then
									!ind=min(10,int(rand(seed)*10.+1.))
									!beta_n=beta_n + delta_beta(ind)
									!endif		
									S(k,1)=1 !infectou
									S(k,2)=1 !começa contar tempo
									S(k,3)=beta_n
									mall(mall_n,3)=mall(mall_n,3)+1
									infect3(mall_n,mall(mall_n,3))=k
								endif						
							endif
						endif
					elseif (int(S(k,1))==1) then !se já tá infectado, registrar na nova mall
						mall(mall_n,3)=mall(mall_n,3)+1
						infect3(mall_n,mall(mall_n,3))=k
					endif
					exit praonde
				end select
			enddo praonde
	end do !movimentos
	end if !move
!
	enddo domove
!	
! voltou pra casa
!
	voltapracasa: do np=1, total_pessoas	
		casa_n=int(S(np,4))
		if(int(S(np,5)).ne.casa_n) then
			casa(casa_n,1)=casa(casa_n,1)+1
			if(int(S(np,1))==0) then
				if(casa(casa_n,3).ne.0) then
					jp1t=0
					lista=0
					do ii=1,casa(casa_n,3)
						jp1=int(20.*S(infect1(casa_n,ii),3))
						do kkk=1,jp1
							lista(jp1t+kkk)=infect1(casa_n,ii)
						end do
						jp1t=jp1t+jp1
					end do
					ipos=min(jp1t,int(rand(seed)*jp1t)+1)
					beta_n=S(lista(ipos),3)
					if(beta_n > rand(seed)) then !infecta		
						!if(rand(seed) < prob_mut) then
						!ind=min(10,int(rand(seed)*10.+1.))
						!beta_n=beta_n + delta_beta(ind)
						!endif
						S(np,1)=1 !infectou
						S(np,2)=1 !começa contar tempo
						S(np,3)=beta_n
						casa(casa_n,3)=casa(casa_n,3)+1
						infect1(casa_n,casa(casa_n,3))=np
					endif
					if(int(S(np,5))>0) casa(int(S(np,5)),1)=casa(int(S(np,5)),1)-1
					S(np,5)=S(np,4)
				else
					if(int(S(np,5))>0) casa(int(S(np,5)),1)=casa(int(S(np,5)),1)-1
					S(np,5)=S(np,4)
				endif
			elseif (int(S(np,1))==1) then !se já tá infectado, registrar na casa
				casa(casa_n,3) = casa(casa_n,3)+1
				S(np,2)=S(np,2) + 1
				infect1(casa_n,casa(casa_n,3))=np		
				if(int(S(np,2))==14) then
					S(np,2)=0.
					S(np,1)=2.
					S(np,3)=0.
				elseif(int(S(np,2)).ge.7) then
					pm = prob_morte
					if(S(np,3)>beta_0) pm=pm+delta_pm
					if(rand(seed) < pm) then !prob de morrer não depende de beta
						S(np,2)=0.
						S(np,1)=3.
						!S(np,3)=0.
					endif
				else
					if(rand(seed)<prob_assimp) then !prob de voltar pra S(*,1)=0
						S(np,2)=0.
						S(np,1)=0.
						S(np,3)=0.
					endif
				endif
				if(int(S(np,1)).ne.1) then
					do8: do kkk=1,casa(casa_n,3)
						if(infect1(casa_n,kkk)==np) then
							infect1(casa_n,kkk)=infect1(casa_n,casa(casa_n,3))
							infect1(casa_n,casa(casa_n,3))=0
							casa(casa_n,3)=casa(casa_n,3)-1
							exit do8
						endif
					enddo do8
				endif
				if(int(S(np,5))>0) then
					do80: do kkk=1,casa(int(S(np,5)),3)
						if(infect1(int(S(np,5)),kkk)==np) then
							infect1(int(S(np,5)),kkk)=infect1(int(S(np,5)),casa(int(S(np,5)),3))
							infect1(int(S(np,5)),casa(int(S(np,5)),3))=0
							casa(int(S(np,5)),3)=casa(int(S(np,5)),3)-1
							exit do80
						endif
					enddo do80
					casa(int(S(np,5)),1)=casa(int(S(np,5)),1)-1
				endif
				S(np,5)=S(np,4)
			elseif (int(S(np,1))==2) then
				S(np,2)=S(np,2)+1.
				if(int(S(np,2))==tempo_reinfect) S(np,1)=0.
				if(int(S(np,5))>0) casa(int(S(np,5)),1)=casa(int(S(np,5)),1)-1
				S(np,5)=S(np,4)
			endif
		else
			if(int(S(np,1))==1) then
				S(np,2)=S(np,2) + 1
				if(int(S(np,2))==14) then
					S(np,2)=0.
					S(np,1)=2.
					S(np,3)=0.
				elseif(int(S(np,2)).ge.7) then
					pm = prob_morte
					if(S(np,3)>beta_0) pm=pm + delta_pm
					if(rand(seed) < pm) then !prob de morrer depende de beta
						S(np,2)=0.
						S(np,1)=3.
						!S(np,3)=0.
					endif
				else
					if(rand(seed)<prob_assimp) then !prob de voltar pra S(*,1)=0
						S(np,2)=0.
						S(np,1)=0.
						S(np,3)=0.
					endif	
				endif
				if(int(S(np,1)).ne.1) then
					do81: do kkk=1,casa(casa_n,3)
						if(infect1(casa_n,kkk)==np) then
							infect1(casa_n,kkk)=infect1(casa_n,casa(casa_n,3))
							infect1(casa_n,casa(casa_n,3))=0
							casa(casa_n,3)=casa(casa_n,3)-1
							exit do81
						endif
					enddo do81
				endif
			elseif (int(S(np,1))==2) then
				S(np,2)=S(np,2)+1.
				if(int(S(np,2))==tempo_reinfect) S(np,1)=0.
			endif
		endif			
		S(np,6:7)=0
	enddo voltapracasa
!
!	vacinação
!
	if(i>diaH) then
		do np=1, total_pessoas
			if(int(S(np,1))<2.AND.rand(seed)<prob_vac) then
				S(np,1) = 2.
				S(np,2) = 0.
				S(np,3) = 0.
			endif
		end do
	end if
!
	loja=0
	mall=0
	infect2=0
	infect3=0
	infect1=0
	casa(:,3)=0
	do np=1, total_pessoas
		if(int(S(np,1))==1) then
			casa(int(S(np,4)),3)=casa(int(S(np,4)),3)+1
			infect1(int(S(np,4)),casa(int(S(np,4)),3))=np
		endif
	enddo
	do ij=1, Nlojas
	loja(ij,2)=K_max_loja
	enddo
	do ij=1, Nmalls
	mall(ij,2)=K_max_mall
	enddo
!
!novos visitantes
!
do k=total_pessoas+1, total_pessoas + visitantes
	S(k,4:5)=0.
	S(k,8)=mov_vis
	if(rand(seed) < prob_vis) then
		S(k,1)=1.
		S(k,3)=beta_0
		if(rand(seed) < prob_mut) S(k,3) = S(k,3) + delta_beta(10)
	endif
end do
!	
TS=0
beta_av=0.
morte_b=0
do k=1,total_pessoas
	TS(int(S(k,1)))=TS(int(S(k,1)))+1
	if(S(k,1)==1) beta_av=beta_av+S(k,3)
	if(S(k,1)==3.AND.S(K,3)==0.25) morte_b=morte_b+1
end do
if(TS(1)==0) cycle steps
if(TS(1)>0) beta_av=beta_av/real(TS(1))
print*,i,",",total_pessoas,",",real(TS(0))/real(total_pessoas),",",real(TS(1))/real(total_pessoas), &
& ",",real(TS(2))/real(total_pessoas),",",real(TS(3))/real(total_pessoas),",",real(morte_b)/real(TS(3)),",",beta_av
ST(i,0:3)=ST(i,0:3)+TS(0:3)
!
end do steps !passos
end do !amostras
print *, "==================== MEDIAS =============================="
do i=1,passos
print*,i,",",real(ST(i,0))/real(amostras*total_pessoas),",",real(ST(i,1))/real(amostras*total_pessoas), &
& ",",real(ST(i,2))/real(amostras*total_pessoas),",",real(ST(i,3))/real(amostras*total_pessoas)
end do
end program covid_novo
!
real function rand(seed)
implicit none
integer, parameter:: maxima=2147483647
integer::seed	 
seed = seed*16807
seed=iand(seed,maxima)
rand=real(seed)*4.656612873e-10
return
end function rand
